# Supplementary material for: Integrated Valorization of Rice Husk by Pressurized Liquid Extraction: Phenolic-Rich Extract Recovery, Reduced 5-HMF Formation, and Preservation of a Cellulosic Co-Product
Source: Antioxidants (Basel). 2026 Jul 21;15(7):902. doi: 10.3390/antiox15070902 (PMC13403786; doi:10.3390/antiox15070902)
Supplement: Supplementary file 1 [file antioxidants-15-00902-s001.zip]

Archive with 1 entries (1 files):
- antioxidants-4420111-supplementary.pdf
